# Supplementary material for: Participatory epidemiology on major camel calf health and management problems in pastoral and semi-pastoral zones of Somali region, Ethiopia
Source: PLoS One. 2024 Mar 29;19(3):e0301551. doi: 10.1371/journal.pone.0301551 (PMC10980207; doi:10.1371/journal.pone.0301551)
Supplement: S1 File — (ZIP) [file pone.0301551.s001.zip]

Archive with 3 entries (2 files):
- Supporting Information/
- Supporting Information/Qustionaires.docx
- Supporting Information/Research Data.xlsx
