# Supplementary material for: Participatory epidemiology on major camel calf health and management problems in pastoral and semi-pastoral zones of Somali region, Ethiopia
Source: PLoS One. 2024 Mar 29;19(3):e0301551. doi: 10.1371/journal.pone.0301551 (PMC10980207; doi:10.1371/journal.pone.0301551)
Supplement: S1 File — (ZIP) [file pone.0301551.s001.zip › Supporting Information/Research Data.xlsx]

## Sheet: Interview Q
Zone	District	Village	Dominant Livelihood	Second Livelihood	Camel service	production systm	grazing pattern	forage production	supplimentation	colustrum start up	colustrum provision	colustrum provision method	availability of feed concentrates	feed shortages	feed shortage mitigation	lengh of browsing	watering Interval	source of water	calving keeping day	night keeping	Camel Prod Problems
1	1	1	1	3	1	1	1	2	2	1	1	1	2	1	5	3	2	4	1	5	3
1	1	1	1	2	1	1	1	2	2	1	1	1	2	1	5	3	2	4	2	5	3
1	1	1	1	3	1	1	1	2	2	1	1	1	2	1	5	3	2	2	1	4	3
1	1	1	1	3	1	1	1	2	2	1	2	1	2	1	3	3	2	4	2	3	2
1	1	1	1	3	1	1	1	2	2	1	2	1	2	1	3	2	2	4	2	4	3
1	1	1	1	3	1	1	1	2	2	1	2	1	2	1	3	3	4	4	2	5	3
1	1	1	1	2	1	1	1	2	2	1	1	1	2	1	3	3	2	4	1	4	3
1	1	1	1	2	1	1	1	2	2	1	1	1	2	1	3	3	2	4	1	4	3
1	1	1	1	3	1	1	1	2	2	1	1	1	2	1	1	3	1	4	1	4	3
1	1	1	1	3	1	1	1	2	2	1	1	1	2	1	1	3	2	2	1	4	3
1	1	2	1	3	1	1	1	2	2	1	1	1	2	1	5	3	4	3	1	5	3
1	1	2	1	2	1	1	1	2	2	1	1	1	2	1	5	2	2	3	2	2	3
1	1	2	1	3	1	1	1	2	2	1	2	1	2	1	3	3	4	2	1	4	3
1	1	2	1	3	5	1	1	2	2	1	1	1	2	1	3	3	3	4	2	2	1
1	1	2	1	3	1	1	1	2	2	1	1	1	2	1	3	2	2	4	2	4	3
1	1	2	1	3	1	1	1	2	2	1	2	1	2	1	3	2	4	4	2	2	3
1	1	2	1	2	1	1	1	2	2	1	1	1	2	1	3	3	2	4	1	2	1
1	1	2	1	2	1	1	1	2	2	1	2	1	2	1	3	3	2	4	1	2	3
1	1	2	1	3	1	1	1	2	2	1	1	1	2	1	1	3	1	3	1	2	1
1	1	2	1	3	1	1	1	2	2	1	2	1	2	1	1	2	4	3	1	2	3
1	2	3	1	3	1	2	1	2	2	1	2	1	2	1	4	3	5	4	1	2	3
1	2	3	1	3	5	2	1	1	1	1	2	1	1	1	2	1	3	4	2	3	1
1	2	3	1	3	1	2	2	1	1	2	2	2	1	1	1	3	3	2	2	3	1
1	2	3	1	2	3	2	1	1	1	1	1	1	1	1	2	3	2	6	2	2	1
1	2	3	1	2	1	1	1	2	2	1	1	1	2	1	1	3	2	6	1	2	3
1	2	3	1	2	1	1	1	2	2	1	1	1	2	1	3	3	2	6	1	4	3
1	2	3	1	3	1	2	1	2	2	1	1	1	2	1	4	3	5	4	1	2	3
1	2	3	1	3	1	2	1	1	1	1	2	1	1	1	2	1	3	4	2	2	3
1	2	3	1	3	1	2	1	1	1	1	2	1	1	1	1	3	3	2	2	3	1
1	2	3	1	2	3	2	2	1	1	1	1	1	1	1	2	3	2	6	2	2	1
1	2	4	1	2	2	2	2	1	1	1	2	1	2	1	2	2	2	3	2	5	1
1	2	4	1	3	2	2	1	1	2	1	1	1	1	1	2	3	5	4	1	2	1
1	2	4	1	3	1	2	1	1	2	1	1	2	2	1	2	3	5	4	2	2	1
1	2	4	1	2	2	2	1	1	1	1	2	2	1	1	3	2	2	3	1	5	3
1	2	4	1	2	1	1	1	2	2	1	1	1	2	1	3	2	2	3	1	5	3
1	2	4	1	2	2	2	2	1	1	1	1	1	2	1	2	2	2	3	2	5	1
1	2	4	1	3	2	2	1	1	2	2	1	1	1	1	2	3	5	4	1	2	1
1	2	4	1	3	1	2	1	1	2	1	1	1	2	1	2	3	5	4	2	2	1
1	2	4	1	2	2	2	1	1	1	1	2	2	1	1	3	2	2	3	1	5	3
1	2	4	1	2	1	1	1	2	2	1	2	1	1	1	3	2	2	3	1	5	3
2	3	5	1	3	1	1	1	2	2	1	2	1	2	1	1	2	2	4	1	4	1
2	3	5	1	3	1	1	1	2	2	1	1	1	2	1	1	3	4	4	1	3	3
2	3	5	1	3	1	2	1	2	1	1	2	1	1	2	2	2	1	3	1	4	3
2	3	5	1	3	1	1	1	2	2	1	2	1	2	1	1	2	2	4	1	4	1
2	3	5	1	3	1	2	1	2	2	1	2	1	2	1	1	2	2	4	1	4	1
2	3	5	1	3	1	2	1	2	2	1	2	1	2	1	1	1	2	4	1	4	1
2	3	5	1	3	1	2	1	2	2	1	2	1	2	1	1	2	2	4	1	4	3
2	3	5	2	1	4	1	1	2	2	1	2	1	2	1	5	3	1	4	1	3	3
2	3	5	1	3	1	1	1	2	2	2	2	1	2	1	1	3	4	4	1	4	3
2	3	5	1	3	1	1	1	2	2	1	2	1	2	1	1	3	2	4	1	4	1
2	3	6	1	3	1	1	1	2	2	1	2	1	2	1	1	2	2	4	1	4	1
2	3	6	1	3	1	1	1	2	2	1	1	1	2	1	1	3	4	4	1	3	3
2	3	6	1	3	1	2	1	2	1	1	2	2	1	2	2	2	1	3	1	4	3
2	3	6	1	3	1	1	1	2	2	1	2	1	2	1	1	2	2	4	1	4	1
2	3	6	1	3	1	2	1	2	2	1	2	1	2	1	1	2	2	4	1	4	1
2	3	6	1	3	1	2	1	2	2	1	2	1	2	1	1	1	2	4	1	4	1
2	3	6	1	3	1	2	1	2	2	1	2	1	2	1	1	2	2	4	1	4	3
2	3	6	1	3	4	1	1	2	2	1	2	1	2	1	5	3	1	4	1	3	3
2	3	6	1	3	1	1	1	2	2	1	2	1	2	1	1	3	4	4	1	4	3
2	3	6	1	3	1	1	1	2	2	1	2	1	2	1	1	3	2	4	1	4	1
2	4	7	1	3	1	1	1	2	2	1	2	1	2	1	2	2	1	4	1	4	1
2	4	7	1	3	1	1	1	2	2	1	2	1	2	1	3	2	1	4	1	4	2
2	4	7	1	3	1	1	2	2	2	1	2	1	2	1	2	2	2	4	1	4	1
2	4	7	1	3	1	2	1	1	2	1	2	1	2	1	1	2	2	4	1	4	2
2	4	7	1	3	1	1	1	2	2	1	2	1	2	1	1	2	1	4	1	4	2
2	4	7	1	3	5	1	1	2	2	1	2	1	2	1	3	2	2	4	1	4	3
2	4	7	1	3	5	1	1	2	2	1	2	1	2	1	2	3	1	4	1	4	2
2	4	7	1	3	1	2	1	2	2	1	2	1	2	1	3	2	1	4	1	4	1
2	4	7	1	3	1	1	1	2	2	1	1	1	2	1	2	3	4	4	1	3	3
2	4	7	1	3	1	1	1	2	2	1	1	1	2	1	2	3	4	4	1	3	3
2	4	8	1	3	1	1	1	2	2	1	1	2	2	1	2	3	4	4	2	3	3
2	4	8	1	2	1	1	1	2	2	1	2	1	2	1	1	2	2	4	1	4	3
2	4	8	1	2	1	1	1	2	2	1	2	1	2	1	1	2	2	4	1	4	4
2	4	8	1	3	1	1	1	2	2	1	2	1	2	1	1	2	2	4	2	4	3
2	4	8	1	3	1	1	1	2	2	1	2	1	2	1	1	2	2	4	1	4	3
2	4	8	1	3	1	1	1	2	2	2	2	1	2	1	1	2	1	4	1	4	3
2	4	8	1	3	1	1	1	2	2	1	2	1	2	1	1	2	2	4	1	4	1
2	4	8	1	3	1	1	1	2	2	1	2	1	2	1	1	2	1	4	1	4	3
2	4	8	1	3	1	1	1	2	2	1	2	1	2	1	2	2	1	4	1	4	1
2	4	8	1	3	1	1	1	2	2	1	1	1	2	1	2	3	4	4	2	3	3
3	5	9	1	3	1	1	1	2	2	1	1	1	2	1	2	3	4	4	2	3	3
3	5	9	1	2	1	1	1	2	2	1	2	1	2	1	2	2	1	4	1	4	2
3	5	9	1	2	1	1	1	2	2	1	2	1	2	1	2	3	2	2	1	3	3
3	5	9	1	2	5	1	1	2	2	1	2	1	2	1	2	2	1	2	1	4	3
3	5	9	1	2	1	1	1	2	2	1	2	1	2	1	2	3	2	2	1	3	3
3	5	9	1	3	1	1	1	2	2	1	1	1	2	1	2	3	4	4	2	3	3
3	5	9	1	2	1	1	1	2	2	1	2	1	2	1	2	2	1	4	1	4	2
3	5	9	1	2	1	1	1	2	2	1	2	1	2	1	2	3	2	2	1	3	3
3	5	9	1	2	1	1	1	2	2	1	2	1	2	1	2	2	1	2	1	4	3
3	5	9	1	2	5	1	1	2	2	1	2	1	2	1	2	3	2	2	1	3	3
3	5	10	1	3	1	1	1	2	2	1	2	1	2	1	1	2	2	2	1	4	3
3	5	10	1	3	1	1	1	2	2	1	2	1	2	1	2	2	1	2	1	4	3
3	5	10	1	3	1	1	1	2	2	1	2	1	2	1	3	2	1	2	1	4	4
3	5	10	1	3	1	2	1	1	1	1	2	1	2	1	1	2	2	2	1	4	3
3	5	10	1	3	1	1	1	2	2	1	1	1	2	1	2	3	2	2	2	3	3
3	5	10	1	3	1	1	1	2	2	1	1	1	2	1	1	3	2	4	1	3	3
3	5	10	1	3	1	1	1	2	2	1	2	1	2	1	1	2	1	4	1	4	3
3	5	10	1	2	1	1	1	2	2	1	2	1	2	1	1	2	2	2	1	4	3
3	5	10	1	3	1	1	1	2	2	1	1	1	2	1	3	3	4	4	1	3	3
3	5	10	1	3	1	1	1	2	2	1	1	1	2	1	3	3	4	4	1	4	3
3	6	11	1	3	1	1	1	2	2	1	1	1	2	1	2	2	1	3	1	4	3
3	6	11	1	3	1	1	1	2	2	1	1	1	2	1	1	2	1	4	1	4	3
3	6	11	3	1	1	1	1	2	2	1	2	1	2	1	1	2	1	4	1	4	1
3	6	11	1	3	1	2	1	2	2	1	2	1	2	1	1	2	1	4	1	4	1
3	6	11	1	3	1	1	1	2	2	2	2	1	2	1	1	2	1	4	1	4	3
3	6	11	1	3	2	1	1	2	2	2	2	1	2	1	1	2	1	4	1	4	1
3	6	11	1	3	1	1	1	2	2	1	2	1	2	1	1	3	4	4	2	3	3
3	6	11	1	3	1	1	1	2	2	1	2	1	2	1	1	2	1	4	1	4	1
3	6	11	1	3	1	1	1	2	2	1	2	1	2	1	1	3	4	4	1	4	3
3	6	11	1	3	1	1	1	2	2	1	1	1	2	1	1	3	4	4	1	4	3
3	6	12	1	2	1	1	1	2	2	1	2	1	1	1	1	2	2	4	2	5	1
3	6	12	1	2	5	1	1	2	2	1	1	1	2	1	1	3	2	4	2	3	1
3	6	12	1	2	1	1	1	2	2	1	1	1	2	2	5	3	2	4	2	3	3
3	6	12	1	3	1	1	1	2	2	1	1	1	2	1	1	3	4	4	2	3	3
3	6	12	1	3	1	1	1	2	1	1	2	1	1	2	5	2	4	4	2	4	1
3	6	12	1	3	1	1	1	2	1	1	2	1	2	1	1	2	2	4	2	5	2
3	6	12	1	3	1	1	1	2	2	1	1	1	2	1	1	3	4	4	2	3	3
3	6	12	1	3	2	1	1	2	2	1	2	1	2	1	3	2	4	4	2	4	3
3	6	12	1	3	1	1	1	2	2	1	1	1	2	1	3	3	4	4	1	4	3
3	6	12	1	3	5	1	1	2	2	1	1	1	2	1	3	3	4	4	1	4	3

## Sheet: Herd Size
Calf	Four year	older
0	8	8
1	0	6
4	7	16
1	0	12
3	8	18
5	15	5
3	5	9
4	5	9
3	6	3
5	7	8
1	6	8
2	4	6
3	6	7
2	0	9
4	8	13
6	9	14
2	7	20
4	5	10
3	6	4
2	4	5
1	5	2
0	12	5
4	7	20
2	0	18
3	7	8
4	6	11
3	3	2
2	4	8
4	9	12
1	4	10
1	3	5
1	4	0
2	2	0
1	8	1
1	12	1
1	2	5
1	1	2
2	2	12
1	8	1
1	6	1
0	12	4
2	16	9
0	15	23
2	7	0
0	2	3
2	2	5
0	2	1
0	3	0
2	23	28
8	10	75
2	12	16
3	16	19
1	15	23
2	7	27
2	33	13
2	41	25
3	22	35
5	3	7
2	23	7
8	12	34
0	5	10
3	7	7
1	5	0
0	6	4
2	5	4
0	20	23
2	6	3
0	29	50
3	5	10
4	5	10
1	3	10
11	0	6
1	4	1
1	6	9
4	0	10
4	4	7
0	7	11
1	6	2
2	3	6
4	7	15
0	20	6
1	3	7
2	5	7
1	10	3
2	5	7
0	20	6
1	3	7
2	5	7
1	10	3
2	5	7
1	10	1
1	5	6
2	8	3
1	4	7
4	6	11
1	7	17
1	5	15
2	2	4
0	5	3
0	3	5
0	2	5
2	1	4
0	1	3
2	5	3
1	2	6
0	2	3
2	3	4
3	2	8
2	5	10
1	7	8
3	2	8
0	4	28
0	3	9
0	4	6
0	2	5
2	2	6
3	3	8
0	6	4
1	9	6
3	7	3

## Sheet: Bacterial
No	Zone	District	Village	Sex	Age	Body Condition	Dairheaic calves	E.coli spp	Salmonella. Spss
1	1	1	1	1	2	4	1	1	0
2	1	1	1	2	2	1	1	0	0
3	1	1	1	1	1	1	1	1	0
4	1	1	1	1	4	2	1	1	0
5	1	1	1	1	2	2	1	1	0
6	1	1	1	2	3	3	0	0	0
7	1	1	1	2	3	2	0	0	0
8	1	1	1	2	2	1	0	0	0
9	1	1	1	2	2	3	1	1	1
10	1	1	1	2	2	4	1	1	0
11	1	1	1	1	1	2	1	1	1
12	1	1	1	1	4	1	0	0	0
13	1	1	1	2	2	2	0	0	0
14	1	1	1	2	3	3	1	1	1
15	1	1	1	1	3	4	1	1	1
16	1	1	1	1	2	3	1	1	1
17	1	1	1	1	1	1	1	1	0
18	1	1	1	2	3	2	1	1	1
19	1	1	1	2	2	2	1	1	0
20	1	1	1	1	2	1	0	0	0
21	1	1	2	1	4	1	0	0	0
22	1	1	2	2	3	2	1	1	1
23	1	1	2	1	4	3	1	1	1
24	1	1	2	1	1	2	1	1	0
25	1	1	2	2	1	2	1	1	1
26	1	1	2	2	2	4	1	1	1
27	1	1	2	2	2	3	1	1	1
28	1	1	2	1	3	2	0	0	0
29	1	1	2	1	2	2	0	0	0
30	1	1	2	1	1	2	1	1	1
31	1	1	2	1	3	3	1	1	0
32	1	1	2	2	4	3	0	0	0
33	1	1	2	2	4	2	1	0	1
34	1	1	2	2	1	2	1	1	1
35	1	1	2	2	2	3	1	1	1
36	1	1	2	1	3	3	1	1	1
37	1	1	2	2	4	2	1	1	1
38	1	1	2	1	3	2	1	1	1
39	1	1	2	2	4	3	1	1	1
40	1	2	3	1	2	3	1	1	1
41	1	2	3	1	2	2	1	1	1
42	1	2	3	2	1	2	1	1	0
43	1	2	3	2	1	2	1	1	0
44	1	2	3	2	2	2	0	0	0
45	1	2	3	1	3	1	0	0	0
46	1	2	3	2	3	4	1	1	0
47	1	2	3	1	2	4	1	1	1
48	1	2	3	1	4	3	1	1	1
49	1	2	3	1	3	2	1	1	1
50	1	2	3	1	2	2	1	1	0
51	1	2	3	1	2	4	1	1	0
52	1	2	3	2	4	2	1	1	0
53	1	2	3	2	3	3	1	1	1
54	1	2	3	2	3	3	0	0	0
55	1	2	3	1	2	2	1	1	1
56	1	2	3	1	2	2	1	1	1
57	1	2	3	2	3	2	0	0	0
58	1	2	3	1	3	1	1	1	0
59	1	2	3	2	2	4	1	1	0
60	1	2	4	1	2	2	1	1	0
61	1	2	4	2	3	3	1	1	1
62	1	2	4	1	3	3	0	0	0
63	1	2	4	1	2	2	1	1	1
64	1	2	4	2	2	1	1	1	1
65	1	2	4	2	2	3	0	0	0
66	1	2	4	1	2	2	1	1	0
67	1	2	4	2	1	2	1	1	0
68	1	2	4	2	4	4	1	1	0
69	1	2	4	2	4	3	1	1	1
70	1	2	4	2	3	4	0	0	0
71	1	2	4	2	2	1	1	1	1
72	1	2	4	1	2	1	1	1	1
73	1	2	4	1	3	2	0	0	0
74	1	2	4	2	1	2	1	1	0
75	1	2	4	2	3	3	1	1	0
76	1	2	4	2	3	2	1	1	0
77	1	2	4	1	2	1	1	1	1
78	1	2	4	1	2	3	0	0	0
79	2	3	5	2	2	4	1	1	1
80	2	3	5	1	4	4	1	1	1
81	2	3	5	1	4	1	0	0	0
82	2	3	5	2	4	2	1	1	0
83	2	3	5	2	4	3	1	1	0
84	2	3	5	2	2	4	1	1	0
85	2	3	5	2	3	3	1	1	1
86	2	3	5	2	4	4	0	0	0
87	2	3	5	1	1	2	1	1	1
88	2	3	5	1	1	2	1	1	1
89	2	3	5	1	2	1	0	0	0
90	2	3	5	1	2	1	1	1	0
91	2	3	5	2	3	2	1	1	0
92	2	3	5	2	3	3	1	1	0
93	2	3	5	2	4	3	1	1	1
94	2	3	5	2	4	2	0	0	0
95	2	3	5	1	4	4	1	1	1
96	2	3	5	2	3	3	1	1	1
97	2	3	5	2	3	2	0	0	0
98	2	3	5	1	2	2	1	1	0
99	2	3	6	1	2	4	1	1	0
100	2	3	6	1	3	3	0	0	0
101	2	3	6	2	2	3	1	1	1
102	2	3	6	2	3	2	0	0	0
103	2	3	6	2	1	2	1	1	1
104	2	3	6	2	4	3	1	1	1
105	2	3	6	2	3	3	0	0	0
106	2	3	6	1	3	2	1	1	0
107	2	3	6	1	4	2	1	1	0
108	2	3	6	1	3	3	1	1	0
109	2	3	6	1	2	3	1	1	1
110	2	3	6	2	2	2	0	0	0
111	2	3	6	1	1	2	0	0	0
112	2	3	6	2	1	2	1	1	1
113	2	3	6	1	3	2	0	0	0
114	2	3	6	2	4	1	1	1	0
115	2	3	6	1	3	4	1	1	0
116	2	3	6	2	1	4	1	1	0
117	2	3	6	1	3	3	1	1	1
118	2	4	7	1	1	2	0	0	0
119	2	4	7	2	1	2	1	1	1
120	2	4	7	2	4	3	1	1	1
121	2	4	7	1	2	1	0	0	0
122	2	4	7	1	3	3	1	1	0
123	2	4	7	2	3	3	1	1	0
124	2	4	7	2	2	2	1	1	0
125	2	4	7	1	2	2	1	1	1
126	2	4	7	1	2	4	0	0	0
127	2	4	7	1	1	1	1	1	1
128	2	4	7	2	4	1	1	1	1
129	2	4	7	2	2	2	0	0	0
130	2	4	7	1	3	2	1	1	0
131	2	4	7	1	2	3	1	1	0
132	2	4	7	1	3	2	1	1	0
133	2	4	7	1	1	1	1	1	1
134	2	4	7	2	2	3	0	0	0
135	2	4	7	2	3	4	1	1	1
136	2	4	7	2	2	4	1	1	1
137	2	4	8	2	4	1	0	0	0
138	2	4	8	2	3	2	1	1	0
139	2	4	8	1	4	3	1	1	0
140	2	4	8	1	1	4	1	1	0
141	2	4	8	1	1	3	1	1	1
142	2	4	8	1	2	4	0	0	0
143	2	4	8	2	2	2	1	1	1
144	2	4	8	2	3	2	1	1	1
145	2	4	8	2	2	1	0	0	0
146	2	4	8	1	2	1	1	1	0
147	2	4	8	2	3	2	1	1	0
148	2	4	8	1	4	3	1	1	0
149	2	4	8	1	4	3	1	1	1
150	2	4	8	1	1	2	0	0	0
151	2	4	8	1	2	4	1	1	1
152	2	4	8	1	3	3	1	1	1
153	2	4	8	2	4	2	0	0	0
154	2	4	8	2	3	2	1	1	0
155	2	4	8	2	4	4	1	1	0
156	2	4	8	1	3	3	1	1	0
157	3	5	9	1	2	3	1	1	1
158	3	5	9	2	1	2	0	0	0
159	3	5	9	1	1	2	1	1	1
160	3	5	9	2	2	3	1	1	1
161	3	5	9	1	3	3	0	0	0
162	3	5	9	2	3	2	1	1	0
163	3	5	9	1	2	2	1	1	0
164	3	5	9	1	4	3	1	1	0
165	3	5	9	2	3	3	1	1	1
166	3	5	9	2	2	2	0	0	0
167	3	5	9	1	2	2	1	1	1
168	3	5	9	2	4	2	1	1	1
169	3	5	9	2	3	2	0	0	0
170	3	5	9	2	3	1	1	1	0
171	3	5	9	2	2	4	1	1	0
172	3	5	9	2	2	4	1	1	0
173	3	5	9	1	3	3	1	1	1
174	3	5	9	1	3	2	0	0	0
175	3	5	9	2	2	2	1	1	1
176	3	5	9	2	2	4	1	1	1
177	3	5	10	2	3	2	0	0	0
178	3	5	10	1	3	2	1	1	0
179	3	5	10	1	2	2	1	1	0
180	3	5	10	2	2	2	1	1	0
181	3	5	10	1	2	2	1	1	1
182	3	5	10	1	2	1	0	0	0
183	3	5	10	2	1	4	1	1	1
184	3	5	10	2	4	4	1	1	1
185	3	5	10	2	4	3	0	0	0
186	3	5	10	2	3	2	1	1	0
187	3	5	10	2	2	2	1	1	0
188	3	5	10	1	2	3	1	1	0
189	3	5	10	1	3	1	1	1	1
190	3	5	10	1	1	3	0	0	0
191	3	5	10	1	3	3	1	1	1
192	3	5	10	2	3	2	1	1	1
193	3	5	10	2	2	2	0	0	0
194	3	5	10	2	2	3	1	1	0
195	3	5	10	2	2	4	1	1	0
196	3	6	11	1	4	1	1	1	0
197	3	6	11	2	4	1	1	1	1
198	3	6	11	2	4	2	0	0	0
199	3	6	11	1	4	2	1	1	1
200	3	6	11	1	2	3	1	1	1
201	3	6	11	1	3	2	0	0	0
202	3	6	11	2	4	1	1	1	0
203	3	6	11	2	1	3	1	1	0
204	3	6	11	2	1	4	1	1	0
205	3	6	11	2	2	4	1	1	1
206	3	6	11	2	2	1	0	0	0
207	3	6	11	1	3	2	1	1	1
208	3	6	11	1	3	3	1	1	1
209	3	6	11	1	4	4	0	0	0
210	3	6	11	1	4	3	1	1	0
211	3	6	11	2	4	4	1	1	0
212	3	6	11	1	3	2	1	1	0
213	3	6	11	2	3	2	1	1	1
214	3	6	11	1	2	1	0	0	0
215	3	6	12	2	2	1	1	1	1
216	3	6	12	1	3	2	1	1	1
217	3	6	12	2	2	3	0	0	0
218	3	6	12	1	3	3	1	1	0
219	3	6	12	1	4	2	1	1	0
220	3	6	12	2	4	4	1	1	0
221	3	6	12	2	3	3	1	1	1
222	3	6	12	1	3	2	0	0	0
223	3	6	12	1	4	2	1	1	1
224	3	6	12	2	3	4	1	1	1
225	3	6	12	2	2	3	0	0	0
226	3	6	12	1	2	3	1	1	0
227	3	6	12	1	1	2	1	1	0
228	3	6	12	1	4	2	0	0	0
229	3	6	12	2	3	3	1	1	1
230	3	6	12	2	4	3	0	0	0
231	3	6	12	1	3	2	1	1	1
232	3	6	12	1	1	2	1	1	1
233	3	6	12	2	2	3	0	0	0
234	3	6	12	1	1	3	1	1	0

## Sheet: Ticks
No	Zone	District	Village	Sex	Age	Body Condition	Tick	R. decoloratus	R. Pulches	H. Dromadari	H. truncatum	H. m. rufipes	A. Gemma	A. Varigietam
1	1	1	1	1	2	4	1	0	1	1	0	0	0	0
2	1	1	1	2	2	1	0	0	0	0	0	0	0	0
3	1	1	1	1	1	1	0	0	0	0	0	0	0	0
4	1	1	1	1	4	2	1	0	1	1	0	0	0	0
5	1	1	1	1	2	2	0	0	0	0	0	0	0	0
6	1	1	1	2	3	3	1	1	1	1	0	0	0	0
7	1	1	1	2	3	2	1	0	1	1	0	0	0	0
8	1	1	1	2	2	1	0	0	0	0	0	0	0	0
9	1	1	1	2	2	3	1	1	1	1	0	0	0	1
10	1	1	1	2	2	4	1	0	0	1	0	0	0	1
11	1	1	1	1	1	2	0	0	0	0	0	0	0	0
12	1	1	1	1	4	1	0	0	0	0	0	0	0	0
13	1	1	1	2	2	2	1	0	0	1	0	0	1	0
14	1	1	1	2	3	3	1	0	1	1	0	0	0	0
15	1	1	1	1	3	4	1	0	1	1	0	0	0	1
16	1	1	1	1	2	3	1	1	1	1	0	0	0	1
17	1	1	1	1	1	1	0	0	0	0	0	0	0	0
18	1	1	1	2	3	2	1	0	1	1	0	0	0	0
19	1	1	1	2	2	2	0	0	0	0	0	0	0	0
20	1	1	1	1	2	1	0	0	0	0	0	0	0	0
21	1	1	2	1	4	1	0	0	0	0	0	0	0	0
22	1	1	2	2	3	2	0	0	0	0	0	0	0	0
23	1	1	2	1	4	3	1	0	1	1	0	0	0	1
24	1	1	2	1	1	2	0	0	0	0	0	0	0	0
25	1	1	2	2	1	2	0	0	0	0	0	0	0	0
26	1	1	2	2	2	4	1	0	1	1	0	0	0	0
27	1	1	2	2	2	3	1	0	1	1	0	0	0	0
28	1	1	2	1	3	2	1	0	0	1	0	0	0	0
29	1	1	2	1	2	2	1	1	1	1	0	0	0	0
30	1	1	2	1	1	2	0	0	0	0	0	0	0	0
31	1	1	2	1	3	3	1	0	1	1	0	0	0	0
32	1	1	2	2	4	3	1	1	1	1	0	0	0	0
33	1	1	2	2	4	2	0	0	0	0	0	0	0	0
34	1	1	2	2	1	2	0	0	0	0	0	0	0	0
35	1	1	2	2	2	3	0	0	0	0	0	0	0	0
36	1	1	2	1	3	3	1	0	0	1	0	0	0	0
37	1	1	2	2	4	2	1	0	1	1	0	0	0	0
38	1	1	2	1	3	2	0	0	0	0	0	0	0	0
39	1	1	2	2	4	3	1	0	1	0	0	0	0	0
40	1	2	3	1	2	3	0	0	0	0	0	0	0	0
41	1	2	3	1	2	2	0	0	0	0	0	0	0	0
42	1	2	3	2	1	2	0	0	0	0	0	0	0	0
43	1	2	3	2	1	2	0	0	0	0	0	0	0	0
44	1	2	3	2	2	2	0	0	0	0	0	0	0	0
45	1	2	3	1	3	1	0	0	0	0	0	0	0	0
46	1	2	3	2	3	4	1	1	1	1	0	1	1	0
47	1	2	3	1	2	4	1	0	1	1	0	0	1	1
48	1	2	3	1	4	3	1	1	1	1	0	0	1	1
49	1	2	3	1	3	2	0	0	0	0	0	0	0	0
50	1	2	3	1	2	2	0	0	0	0	0	0	0	0
51	1	2	3	1	2	4	0	0	0	0	0	0	0	0
52	1	2	3	2	4	2	1	1	1	1	0	0	1	0
53	1	2	3	2	3	3	1	1	1	1	0	0	0	0
54	1	2	3	2	3	3	0	0	0	0	0	0	0	0
55	1	2	3	1	2	2	0	0	0	0	0	0	0	0
56	1	2	3	1	2	2	0	0	0	0	0	0	0	0
57	1	2	3	2	3	2	0	0	0	0	0	0	0	0
58	1	2	3	1	3	1	0	0	0	0	0	0	0	0
59	1	2	3	2	2	4	0	0	0	0	0	0	0	0
60	1	2	4	1	2	2	1	1	1	1	0	0	1	0
61	1	2	4	2	3	3	1	1	1	1	0	0	0	0
62	1	2	4	1	3	3	0	0	0	0	0	0	0	0
63	1	2	4	1	2	2	0	0	0	0	0	0	0	0
64	1	2	4	2	2	1	0	0	0	0	0	0	0	0
65	1	2	4	2	2	3	0	0	0	0	0	0	0	0
66	1	2	4	1	2	2	0	0	0	0	0	0	0	0
67	1	2	4	2	1	2	0	0	0	0	0	0	0	0
68	1	2	4	2	4	4	1	1	1	1	0	0	1	0
69	1	2	4	2	4	3	1	1	1	1	0	0	0	0
70	1	2	4	2	3	4	0	0	0	0	0	0	0	0
71	1	2	4	2	2	1	0	0	0	0	0	0	0	0
72	1	2	4	1	2	1	0	0	0	0	0	0	0	0
73	1	2	4	1	3	2	1	0	0	1	1	0	0	0
74	1	2	4	2	1	2	0	0	0	0	0	0	0	0
75	1	2	4	2	3	3	1	0	1	1	1	0	0	0
76	1	2	4	2	3	2	1	1	1	1	0	0	1	0
77	1	2	4	1	2	1	1	1	1	1	0	0	0	0
78	1	2	4	1	2	3	1	0	0	0	1	1	0	0
79	2	3	5	2	2	4	0	0	0	0	0	0	0	0
80	2	3	5	1	4	4	1	0	0	1	1	0	1	0
81	2	3	5	1	4	1	0	0	0	0	0	0	0	0
82	2	3	5	2	4	2	0	0	0	0	0	0	0	0
83	2	3	5	2	4	3	0	0	0	0	0	0	0	0
84	2	3	5	2	2	4	1	1	1	1	0	0	1	0
85	2	3	5	2	3	3	1	1	1	1	0	0	0	0
86	2	3	5	2	4	4	0	0	0	0	0	0	0	0
87	2	3	5	1	1	2	0	0	0	0	0	0	0	0
88	2	3	5	1	1	2	0	0	0	0	0	0	0	0
89	2	3	5	1	2	1	0	0	0	0	0	0	0	0
90	2	3	5	1	2	1	0	0	0	0	0	0	0	0
91	2	3	5	2	3	2	0	0	0	0	0	0	0	0
92	2	3	5	2	3	3	1	1	1	1	0	0	1	0
93	2	3	5	2	4	3	1	1	1	1	0	0	0	0
94	2	3	5	2	4	2	0	0	0	0	0	0	0	0
95	2	3	5	1	4	4	1	0	0	0	1	1	1	0
96	2	3	5	2	3	3	1	0	0	0	0	0	1	1
97	2	3	5	2	3	2	0	0	0	0	0	0	0	0
98	2	3	5	1	2	2	0	0	0	0	0	0	0	0
99	2	3	6	1	2	4	1	0	0	0	1	0	1	1
100	2	3	6	1	3	3	1	1	1	1	0	0	1	0
101	2	3	6	2	2	3	1	1	1	1	0	0	0	0
102	2	3	6	2	3	2	0	0	0	0	0	0	0	0
103	2	3	6	2	1	2	0	0	0	0	0	0	0	0
104	2	3	6	2	4	3	0	0	0	0	0	0	0	0
105	2	3	6	2	3	3	1	0	0	0	1	0	1	0
106	2	3	6	1	3	2	0	0	0	0	0	0	0	0
107	2	3	6	1	4	2	0	0	0	0	0	0	0	0
108	2	3	6	1	3	3	1	1	1	1	0	0	1	0
109	2	3	6	1	2	3	1	1	1	1	0	0	0	0
110	2	3	6	2	2	2	0	0	0	0	0	0	0	0
111	2	3	6	1	1	2	0	0	0	0	0	0	0	0
112	2	3	6	2	1	2	0	0	0	0	0	0	0	0
113	2	3	6	1	3	2	0	0	0	0	0	0	0	0
114	2	3	6	2	4	1	1	0	0	0	1	1	0	0
115	2	3	6	1	3	4	0	0	0	0	0	0	0	0
116	2	3	6	2	1	4	1	0	1	1	0	0	1	0
117	2	3	6	1	3	3	1	1	1	1	0	0	0	0
118	2	4	7	1	1	2	0	0	0	0	0	0	0	0
119	2	4	7	2	1	2	0	0	0	0	0	0	0	0
120	2	4	7	2	4	3	0	0	0	0	0	0	0	0
121	2	4	7	1	2	1	0	0	0	0	0	0	0	0
122	2	4	7	1	3	3	0	0	0	0	0	0	0	0
123	2	4	7	2	3	3	1	0	0	0	1	0	1	1
124	2	4	7	2	2	2	1	1	1	1	0	0	1	0
125	2	4	7	1	2	2	1	1	1	1	0	0	0	0
126	2	4	7	1	2	4	0	0	0	0	0	0	0	0
127	2	4	7	1	1	1	0	0	0	0	0	0	0	0
128	2	4	7	2	4	1	0	0	0	0	0	0	0	0
129	2	4	7	2	2	2	0	0	0	0	0	0	0	0
130	2	4	7	1	3	2	0	0	0	0	0	0	0	0
131	2	4	7	1	2	3	0	0	0	0	0	0	0	0
132	2	4	7	1	3	2	1	0	0	1	1	0	1	0
133	2	4	7	1	1	1	1	1	1	1	0	0	0	0
134	2	4	7	2	2	3	0	0	0	0	0	0	0	0
135	2	4	7	2	3	4	0	0	0	0	0	0	0	0
136	2	4	7	2	2	4	0	0	0	0	0	0	0	0
137	2	4	8	2	4	1	1	0	0	0	0	1	1	0
138	2	4	8	2	3	2	1	0	0	0	0	0	0	1
139	2	4	8	1	4	3	0	0	0	0	0	0	0	0
140	2	4	8	1	1	4	1	1	1	1	0	0	1	0
141	2	4	8	1	1	3	1	1	1	1	0	0	0	0
142	2	4	8	1	2	4	0	0	0	0	0	0	0	0
143	2	4	8	2	2	2	0	0	0	0	0	0	0	0
144	2	4	8	2	3	2	0	0	0	0	0	0	0	0
145	2	4	8	2	2	1	0	0	0	0	0	0	0	0
146	2	4	8	1	2	1	0	0	0	0	0	0	0	0
147	2	4	8	2	3	2	0	0	0	0	0	0	0	0
148	2	4	8	1	4	3	1	1	1	1	0	0	1	0
149	2	4	8	1	4	3	1	1	1	1	0	0	0	0
150	2	4	8	1	1	2	0	0	0	0	0	0	0	0
151	2	4	8	1	2	4	0	0	0	0	0	0	0	0
152	2	4	8	1	3	3	0	0	0	0	0	0	0	0
153	2	4	8	2	4	2	0	0	0	0	0	0	0	0
154	2	4	8	2	3	2	0	0	0	0	0	0	0	0
155	2	4	8	2	4	4	0	0	0	0	0	0	0	0
156	2	4	8	1	3	3	1	1	1	1	0	0	1	0
157	3	5	9	1	2	3	1	1	1	1	0	0	0	0
158	3	5	9	2	1	2	0	0	0	0	0	0	0	0
159	3	5	9	1	1	2	0	0	0	0	0	0	0	0
160	3	5	9	2	2	3	0	0	0	0	0	0	0	0
161	3	5	9	1	3	3	0	0	0	0	0	0	0	0
162	3	5	9	2	3	2	0	0	0	0	0	0	0	0
163	3	5	9	1	2	2	0	0	0	0	0	0	0	0
164	3	5	9	1	4	3	1	1	1	1	0	0	1	0
165	3	5	9	2	3	3	1	1	1	1	0	0	0	0
166	3	5	9	2	2	2	0	0	0	0	0	0	0	0
167	3	5	9	1	2	2	0	0	0	0	0	0	0	0
168	3	5	9	2	4	2	0	0	0	0	0	0	0	0
169	3	5	9	2	3	2	0	0	0	0	0	0	0	0
170	3	5	9	2	3	1	0	0	0	0	0	0	0	0
171	3	5	9	2	2	4	0	0	0	0	0	0	0	0
172	3	5	9	2	2	4	1	1	1	1	0	0	1	0
173	3	5	9	1	3	3	1	1	1	1	0	0	0	0
174	3	5	9	1	3	2	0	0	0	0	0	0	0	0
175	3	5	9	2	2	2	0	0	0	0	0	0	0	0
176	3	5	9	2	2	4	0	0	0	0	0	0	0	0
177	3	5	10	2	3	2	0	0	0	0	0	0	0	0
178	3	5	10	1	3	2	0	0	0	0	0	0	0	0
179	3	5	10	1	2	2	0	0	0	0	0	0	0	0
180	3	5	10	2	2	2	1	1	1	1	0	0	1	0
181	3	5	10	1	2	2	1	1	1	1	0	0	0	0
182	3	5	10	1	2	1	0	0	0	0	0	0	0	0
183	3	5	10	2	1	4	0	0	0	0	0	0	0	0
184	3	5	10	2	4	4	0	0	0	0	0	0	0	0
185	3	5	10	2	4	3	0	0	0	0	0	0	0	0
186	3	5	10	2	3	2	0	0	0	0	0	0	0	0
187	3	5	10	2	2	2	0	0	0	0	0	0	0	0
188	3	5	10	1	2	3	1	1	1	1	0	0	1	0
189	3	5	10	1	3	1	1	1	1	1	0	0	0	0
190	3	5	10	1	1	3	0	0	0	0	0	0	0	0
191	3	5	10	1	3	3	0	0	0	0	0	0	0	0
192	3	5	10	2	3	2	0	0	0	0	0	0	0	0
193	3	5	10	2	2	2	0	0	0	0	0	0	0	0
194	3	5	10	2	2	3	0	0	0	0	0	0	0	0
195	3	5	10	2	2	4	0	0	0	0	0	0	0	0
196	3	6	11	1	4	1	1	1	1	1	0	0	1	0
197	3	6	11	2	4	1	1	1	1	1	0	0	0	0
198	3	6	11	2	4	2	0	0	0	0	0	0	0	0
199	3	6	11	1	4	2	0	0	0	0	0	0	0	0
200	3	6	11	1	2	3	0	0	0	0	0	0	0	0
201	3	6	11	1	3	2	0	0	0	0	0	0	0	0
202	3	6	11	2	4	1	0	0	0	0	0	0	0	0
203	3	6	11	2	1	3	0	0	0	0	0	0	0	0
204	3	6	11	2	1	4	1	1	1	1	0	0	1	0
205	3	6	11	2	2	4	1	1	1	1	0	0	0	0
206	3	6	11	2	2	1	0	0	0	0	0	0	0	0
207	3	6	11	1	3	2	0	0	0	0	0	0	0	0
208	3	6	11	1	3	3	0	0	0	0	0	0	0	0
209	3	6	11	1	4	4	0	0	0	0	0	0	0	0
210	3	6	11	1	4	3	0	0	0	0	0	0	0	0
211	3	6	11	2	4	4	0	0	0	0	0	0	0	0
212	3	6	11	1	3	2	1	1	1	1	0	0	1	0
213	3	6	11	2	3	2	1	1	1	1	0	0	0	0
214	3	6	11	1	2	1	0	0	0	0	0	0	0	0
215	3	6	12	2	2	1	0	0	0	0	0	0	0	0
216	3	6	12	1	3	2	0	0	0	0	0	0	0	0
217	3	6	12	2	2	3	0	0	0	0	0	0	0	0
218	3	6	12	1	3	3	0	0	0	0	0	0	0	0
219	3	6	12	1	4	2	0	0	0	0	0	0	0	0
220	3	6	12	2	4	4	1	1	1	1	0	0	1	0
221	3	6	12	2	3	3	1	1	1	1	0	0	0	0
222	3	6	12	1	3	2	0	0	0	0	0	0	0	0
223	3	6	12	1	4	2	0	0	0	0	0	0	0	0
224	3	6	12	2	3	4	0	0	0	0	0	0	0	0
225	3	6	12	2	2	3	0	0	0	0	0	0	0	0
226	3	6	12	1	2	3	1	0	0	0	1	1	0	0
227	3	6	12	1	1	2	0	0	0	0	0	0	0	0
228	3	6	12	1	4	2	1	1	1	1	0	0	1	0
229	3	6	12	2	3	3	1	1	1	1	0	0	0	0
230	3	6	12	2	4	3	1	0	0	0	0	1	1	0
231	3	6	12	1	3	2	0	0	0	0	0	0	0	0
232	3	6	12	1	1	2	0	0	0	0	0	0	0	0
233	3	6	12	2	2	3	0	0	0	0	0	0	0	0
234	3	6	12	1	1	3	0	0	0	0	0	0	0	0

## Sheet: Mange
No	Zone	District	Village	Sex	Age	Body Condition	Mange(Sarcoptes Var.)
1	1	1	1	1	2	4	1
2	1	1	1	2	2	1	1
3	1	1	1	1	1	1	0
4	1	1	1	1	4	2	1
5	1	1	1	1	2	2	1
6	1	1	1	2	3	3	1
7	1	1	1	2	3	2	0
8	1	1	1	2	2	1	0
9	1	1	1	2	2	3	0
10	1	1	1	2	2	4	0
11	1	1	1	1	1	2	0
12	1	1	1	1	4	1	1
13	1	1	1	2	2	2	1
14	1	1	1	2	3	3	1
15	1	1	1	1	3	4	1
16	1	1	1	1	2	3	0
17	1	1	1	1	1	1	0
18	1	1	1	2	3	2	1
19	1	1	1	2	2	2	1
20	1	1	1	1	2	1	1
21	1	1	2	1	4	1	1
22	1	1	2	2	3	2	1
23	1	1	2	1	4	3	0
24	1	1	2	1	1	2	0
25	1	1	2	2	1	2	0
26	1	1	2	2	2	4	0
27	1	1	2	2	2	3	1
28	1	1	2	1	3	2	1
29	1	1	2	1	2	2	0
30	1	1	2	1	1	2	0
31	1	1	2	1	3	3	1
32	1	1	2	2	4	3	1
33	1	1	2	2	4	2	1
34	1	1	2	2	1	2	1
35	1	1	2	2	2	3	0
36	1	1	2	1	3	3	0
37	1	1	2	2	4	2	0
38	1	1	2	1	3	2	0
39	1	1	2	2	4	3	0
40	1	2	3	1	2	3	0
41	1	2	3	1	2	2	1
42	1	2	3	2	1	2	0
43	1	2	3	2	1	2	0
44	1	2	3	2	2	2	0
45	1	2	3	1	3	1	1
46	1	2	3	2	3	4	0
47	1	2	3	1	2	4	1
48	1	2	3	1	4	3	1
49	1	2	3	1	3	2	0
50	1	2	3	1	2	2	1
51	1	2	3	1	2	4	0
52	1	2	3	2	4	2	1
53	1	2	3	2	3	3	1
54	1	2	3	2	3	3	0
55	1	2	3	1	2	2	0
56	1	2	3	1	2	2	1
57	1	2	3	2	3	2	1
58	1	2	3	1	3	1	0
59	1	2	3	2	2	4	0
60	1	2	4	1	2	2	0
61	1	2	4	2	3	3	0
62	1	2	4	1	3	3	0
63	1	2	4	1	2	2	0
64	1	2	4	2	2	1	1
65	1	2	4	2	2	3	0
66	1	2	4	1	2	2	0
67	1	2	4	2	1	2	0
68	1	2	4	2	4	4	1
69	1	2	4	2	4	3	1
70	1	2	4	2	3	4	0
71	1	2	4	2	2	1	0
72	1	2	4	1	2	1	0
73	1	2	4	1	3	2	0
74	1	2	4	2	1	2	0
75	1	2	4	2	3	3	1
76	1	2	4	2	3	2	1
77	1	2	4	1	2	1	0
78	1	2	4	1	2	3	0
79	2	3	5	2	2	4	0
80	2	3	5	1	4	4	0
81	2	3	5	1	4	1	1
82	2	3	5	2	4	2	1
83	2	3	5	2	4	3	0
84	2	3	5	2	2	4	0
85	2	3	5	2	3	3	1
86	2	3	5	2	4	4	1
87	2	3	5	1	1	2	0
88	2	3	5	1	1	2	0
89	2	3	5	1	2	1	0
90	2	3	5	1	2	1	0
91	2	3	5	2	3	2	0
92	2	3	5	2	3	3	0
93	2	3	5	2	4	3	1
94	2	3	5	2	4	2	0
95	2	3	5	1	4	4	1
96	2	3	5	2	3	3	0
97	2	3	5	2	3	2	0
98	2	3	5	1	2	2	0
99	2	3	6	1	2	4	1
100	2	3	6	1	3	3	1
101	2	3	6	2	2	3	1
102	2	3	6	2	3	2	1
103	2	3	6	2	1	2	0
104	2	3	6	2	4	3	1
105	2	3	6	2	3	3	1
106	2	3	6	1	3	2	1
107	2	3	6	1	4	2	1
108	2	3	6	1	3	3	1
109	2	3	6	1	2	3	0
110	2	3	6	2	2	2	0
111	2	3	6	1	1	2	0
112	2	3	6	2	1	2	0
113	2	3	6	1	3	2	0
114	2	3	6	2	4	1	1
115	2	3	6	1	3	4	1
116	2	3	6	2	1	4	0
117	2	3	6	1	3	3	1
118	2	4	7	1	1	2	0
119	2	4	7	2	1	2	1
120	2	4	7	2	4	3	1
121	2	4	7	1	2	1	0
122	2	4	7	1	3	3	1
123	2	4	7	2	3	3	0
124	2	4	7	2	2	2	1
125	2	4	7	1	2	2	0
126	2	4	7	1	2	4	1
127	2	4	7	1	1	1	0
128	2	4	7	2	4	1	1
129	2	4	7	2	2	2	0
130	2	4	7	1	3	2	0
131	2	4	7	1	2	3	0
132	2	4	7	1	3	2	0
133	2	4	7	1	1	1	0
134	2	4	7	2	2	3	1
135	2	4	7	2	3	4	1
136	2	4	7	2	2	4	0
137	2	4	8	2	4	1	0
138	2	4	8	2	3	2	0
139	2	4	8	1	4	3	0
140	2	4	8	1	1	4	1
141	2	4	8	1	1	3	0
142	2	4	8	1	2	4	1
143	2	4	8	2	2	2	0
144	2	4	8	2	3	2	1
145	2	4	8	2	2	1	0
146	2	4	8	1	2	1	1
147	2	4	8	2	3	2	1
148	2	4	8	1	4	3	1
149	2	4	8	1	4	3	0
150	2	4	8	1	1	2	0
151	2	4	8	1	2	4	0
152	2	4	8	1	3	3	0
153	2	4	8	2	4	2	1
154	2	4	8	2	3	2	0
155	2	4	8	2	4	4	1
156	2	4	8	1	3	3	1
157	3	5	9	1	2	3	1
158	3	5	9	2	1	2	0
159	3	5	9	1	1	2	1
160	3	5	9	2	2	3	0
161	3	5	9	1	3	3	0
162	3	5	9	2	3	2	1
163	3	5	9	1	2	2	0
164	3	5	9	1	4	3	1
165	3	5	9	2	3	3	0
166	3	5	9	2	2	2	1
167	3	5	9	1	2	2	0
168	3	5	9	2	4	2	0
169	3	5	9	2	3	2	0
170	3	5	9	2	3	1	0
171	3	5	9	2	2	4	1
172	3	5	9	2	2	4	0
173	3	5	9	1	3	3	0
174	3	5	9	1	3	2	0
175	3	5	9	2	2	2	0
176	3	5	9	2	2	4	0
177	3	5	10	2	3	2	0
178	3	5	10	1	3	2	0
179	3	5	10	1	2	2	0
180	3	5	10	2	2	2	0
181	3	5	10	1	2	2	0
182	3	5	10	1	2	1	0
183	3	5	10	2	1	4	0
184	3	5	10	2	4	4	0
185	3	5	10	2	4	3	1
186	3	5	10	2	3	2	0
187	3	5	10	2	2	2	0
188	3	5	10	1	2	3	0
189	3	5	10	1	3	1	0
190	3	5	10	1	1	3	0
191	3	5	10	1	3	3	0
192	3	5	10	2	3	2	0
193	3	5	10	2	2	2	0
194	3	5	10	2	2	3	0
195	3	5	10	2	2	4	1
196	3	6	11	1	4	1	0
197	3	6	11	2	4	1	0
198	3	6	11	2	4	2	0
199	3	6	11	1	4	2	1
200	3	6	11	1	2	3	0
201	3	6	11	1	3	2	0
202	3	6	11	2	4	1	0
203	3	6	11	2	1	3	0
204	3	6	11	2	1	4	0
205	3	6	11	2	2	4	1
206	3	6	11	2	2	1	0
207	3	6	11	1	3	2	0
208	3	6	11	1	3	3	0
209	3	6	11	1	4	4	0
210	3	6	11	1	4	3	0
211	3	6	11	2	4	4	0
212	3	6	11	1	3	2	0
213	3	6	11	2	3	2	1
214	3	6	11	1	2	1	0
215	3	6	12	2	2	1	0
216	3	6	12	1	3	2	1
217	3	6	12	2	2	3	0
218	3	6	12	1	3	3	0
219	3	6	12	1	4	2	0
220	3	6	12	2	4	4	1
221	3	6	12	2	3	3	0
222	3	6	12	1	3	2	0
223	3	6	12	1	4	2	0
224	3	6	12	2	3	4	1
225	3	6	12	2	2	3	0
226	3	6	12	1	2	3	0
227	3	6	12	1	1	2	0
228	3	6	12	1	4	2	1
229	3	6	12	2	3	3	0
230	3	6	12	2	4	3	0
231	3	6	12	1	3	2	1
232	3	6	12	1	1	2	0
233	3	6	12	2	2	3	0
234	3	6	12	1	1	3	0

## Sheet: For Codes
					CODING
					Dominant Livelihood	1	CAMEL		grazing pattern	1	COMMUNAL		colustrum provision	1	FREE ACCESS		lengh of browsing	1	1 - 6 HRS
	Zone	1	JARAR		(PRIMARY LSTK PRDC)	2	CATTLE			2	PRIVATE		(ALLOWALCE TO COLUSTRUM)	2	RESTRICTED			2	7- 10 HRS
		2	KORAHE			3	SMALL RUMINANTS											3	> 10 HRS
		3	SHABELLE
													colustrum provision method	1	SUCKLING		watering Interval	1	EVER DAY
					Second Livelihood	1	CAMEL		forage production	1	YES		(MEANS OF FEEDING COLUSTRUM)	2	HAND FEEDING			2	EVERY TWO DAYS
	District	1 Birkot				2	CATTLE			2	NO							3	EVERY FOUR DAYS
		2 degahbuur				3	SMALL RUMINANTS											4	EVERY WEEKS
		3 Sheykosh				4	crop prodution						availability of feed concentrates	1	YES			5	More than 15 days
		4 Kebridahar							supplimentation	1	YES			2	NO
		5 Gode			Camel service	1	MILK			2	NO						source of water	1	RIVER
		6 Adadle				2	SALES											2	STREAM
						3	SOCIAL		colustrum start up	1	YES		feed shortages	1	YES			3	PONDS
						4	TRASPORT			2	NO			2	NO			4	SHALLOW WELL/OPEN
	Village	1 Hoosaale				5	Meat
		2 Ceel Qur			production systm	1	PASTORAL
		3 Gedi ar				2	AGRO-PASTORAL						feed shortage mitigation	1	MOVING		calving keeping day	1	AROUND THE HOUSE
		4 Gerwo											(MEANS OF COPEUP )	2	SUPPLIMENTATION		(MEANS OF HERDING )	2	IN THE FIEIL WITH HERDS
		5 Qururaxle												3	HERD SPLING
		6 Wijiwaaji												4	SELLING CAMELS
		7 Ceel Xaar												5	they do nothing, no strategy at all		calving keeping night	1	kept with out dam indoor
		8 Dalaad																2	kept with dam outdoor around the house
		9 Ubaley											Camel Prod Problems	1	feed shortage
		10 Gebi-As												2	water shortage
		11 Malka-salah												3	diseases
		12 Hari-soog												4	housing problem
